# Supplementary material for: NPY mediates the rapid feeding and glucose metabolism regulatory functions of AgRP neurons
Source: Nat Commun. 2020 Jan 23;11:442. doi: 10.1038/s41467-020-14291-3 (PMC6978463; doi:10.1038/s41467-020-14291-3)
Supplement: Supplementary file 3 — Source Data [file 41467_2020_14291_MOESM3_ESM.xlsx]

## Sheet: Figure 1
Figure 1b
		ChR2 expression in AgRP neurons (%)
	ChR2AgRP; NPYwt/wt	71.5278	68.4783	70	70.1754
Figure 1d
		Activated AgRP neurons (%)
	NPY wt/wt	7.24071	10.772	12.4214	4.56491
	ChR2AgRP; NPYwt/wt	58.1633	60.2011	57.7586	50.4926
	NPYΔ/Δ	1.26582	1.9084	6.38298	3.69843
	ChR2AgRP; NPYΔ/Δ	48.7085	38.0597	62.2271	70.6408
		Number of activated AgRP neurons
	NPY wt/wt	37	60	79	32
	ChR2AgRP; NPYwt/wt	342	419	201	205
	NPYΔ/Δ	5	10	39	26
	ChR2AgRP; NPYΔ/Δ	264	255	285	474

## Sheet: Figure 2
Figure 2a
		Number of counted AgRP neurons
	NPY wt/wt	511	557	636	701
	ChR2AgRP; NPYwt/wt	588	696	348	406
	NPYΔ/Δ	395	524	611	703
	ChR2AgRP; NPYΔ/Δ	542	670	458	671
		AgRP mRNA expression (mean cell intensity)
	NPY wt/wt	7.16679	10.7923	5.01556	7.08673
	ChR2AgRP; NPYwt/wt	4.29011	5.91379	5.10228	7.3582
	NPYΔ/Δ	5.70627	4.60891	5.80566	2.98852
	ChR2AgRP; NPYΔ/Δ	8.00941	3.98687	9.59861	5.65475

## Sheet: Figure 3a
Figure 3a
		Time (min)	Cumulative food intake (g)
	NPY wt/wt	0	0	0	0	0	0	0	0
		10	0	0	0	0	0	0.07	0
		20	0	0	0	0	0	0.09	0
		30	0	0.3	0	0	0	0.09	0
		40	0	0.3	0	0.57	0	0.09	0
		50	0	0.3	0	0.57	0	0.09	0
		60	0	0.3	0	0.57	0	0.09	0
		70	0	0.3	0	0.57	0	0.09	0
		80	0	0.3	0	0.57	0	0.09	0
		90	0.1	0.3	0	0.57	0	0.09	0
		100	0.1	0.3	0	0.57	0	0.09	0
		110	0.1	0.3	0	0.57	0	0.09	0
		120	0.1	0.3	0	0.57	0	0.09	0
	ChR2AgRP; NPYwt/wt	0	0	0	0	0	0	0	0	0	0
		10	0.17	0.33	0	0	0	0	0	0.32	0
		20	0.52	0.62	0.68	0.62	0.13	0.14	0.41	1.52	0.47
		30	1.02	0.62	1.12	0.86	0.39	0.5	1.08	1.67	0.94
		40	1.23	0.62	1.34	1.19	0.59	0.77	1.34	1.67	1.49
		50	1.62	0.7	1.34	1.43	0.59	0.77	1.64	1.68	2.19
		60	1.62	0.97	1.87	1.43	0.59	0.77	1.66	1.86	2.49
		70	1.62	1.24	1.93	1.43	0.68	0.88	1.66	2.25	3.06
		80	2.1	1.29	2.14	1.43	0.96	1.15	1.66	2.71	3.76
		90	2.1	1.58	2.14	1.43	1.16	1.29	1.66	2.98	3.92
		100	2.54	1.76	2.14	1.43	1.44	1.29	1.93	2.98	4.12
		110	2.54	1.77	2.19	1.47	1.53	1.29	2.44	2.98	4.33
		120	2.54	2.01	2.58	1.91	1.53	1.29	2.85	2.98	4.62
	NPYΔ/Δ	0	0	0	0	0	0	0	0
		10	0	0	0	0	0	0	0
		20	0	0.03	0	0	0	0	0
		30	0	0.03	0	0	0	0	0
		40	0	0.03	0	0	0	0	0
		50	0	0.03	0	0	0	0	0
		60	0	0.03	0	0	0	0	0
		70	0	0.03	0	0	0	0	0
		80	0	0.03	0	0	0	0	0
		90	0	0.03	0	0	0	0	0
		100	0	0.03	0	0	0	0	0
		110	0	0.03	0	0	0	0	0
		120	0	0.03	0	0	0	0	0
	ChR2AgRP; NPYΔ/Δ	0	0	0	0	0	0	0	0
		10	0	0.11	0	0	0	0	0.06
		20	0	0.4	0.26	0.1	0	0	0.4
		30	0	0.57	0.32	0.27	0	0	0.54
		40	0	0.57	0.32	0.27	0	0	0.54
		50	0	0.57	0.32	0.27	0	0	0.54
		60	0	0.57	0.32	0.27	0.36	0	0.54
		70	0	0.81	0.32	0.27	0.69	0.06	0.54
		80	0	1.05	0.32	0.27	0.69	0.07	1.01
		90	0	1.5	0.32	0.27	0.69	0.07	1.21
		100	0	1.5	0.32	0.27	0.69	0.07	1.21
		110	0.13	1.5	0.32	0.27	0.69	0.07	1.21
		120	0.84	1.5	0.32	1.03	0.69	0.07	1.21

## Sheet: Figure 3b+c
Figure 3b
		Time (min)	Food intake (g)
	NPY wt/wt	0-60	0	0.3	0	0.57	0	0.09	0
		60-120	0.1	0	0	0	0	0	0
	ChR2AgRP; NPYwt/wt	0-60	1.62	0.97	1.87	1.43	0.59	0.77	1.66	1.86	2.49
		60-120	0.92	1.04	0.71	0.48	0.94	0.52	1.19	1.12	2.13
	NPYΔ/Δ	0-60	0	0.03	0	0	0	0	0
		60-120	0	0	0	0	0	0	0
	ChR2AgRP; NPYΔ/Δ	0-60	0	0.57	0.32	0.27	0.36	0	0.54
		60-120	0.84	0.93	0	0.76	0.33	0.07	0.67
Figure 3c
			Food intake (g)
	NPY wt/wt	Pre	0	0	0	0	0	0	0
		Post	0	0	0	0	0.09	0	0
	ChR2AgRP; NPYwt/wt	Pre	0	0	0	0	0	0	0	0	0
		Post	0	0	0	0	0	0.04	0	0	0
	NPYΔ/Δ	Pre	0	0	0.26	0	0	0	0
		Post	0	0	0	0	0.18	0	0
	ChR2AgRP; NPYΔ/Δ	Pre	0	0	0	0	0	0	0
		Post	0	0	0	0	0	0	0

## Sheet: Figure 3d
Figure 3d
		Time (min)	Cumulative food intake (g)
	NPY wt/wt	0	0	0	0	0
		60	0.01	0.18	0	0
		120	0.01	0.35	0	0.01
	ChR2AgRP; NPYwt/wt	0	0	0	0
		60	0	0.07	0.02
		120	0	0.22	0.02
	NPYΔ/Δ	0	0	0	0	0	0
		60	0.01	0.03	0	0.02	0
		120	0.06	0.13	0.01	0.02	0
	ChR2AgRP; NPYΔ/Δ	0	0	0	0	0
		60	0	0.11	0	0
		120	0.02	0.17	0	0

## Sheet: Figure 4a+b
Figure 4a
		Time (min)	Blood glucose (mg/dL)
	NPY wt/wt	0	173	147.5	157	177.5	144.5	149	157.5	182	160.5	188.5	190.5	150	131	180.5	166.5
		15	101.5	125.5	122	117.5	79	154	90.5	119	101.5	151	126.5	92	111	118	164.667
		30	86	82.5	95.5	104	77.5	156.5	90	75.5	70	163.5	98	81	108	108	108
		60	80.5	93.5	103	144	83.5	151	89.5	75	74	157.5	105.5	74	98	80.5	103.5
	ChR2AgRP; NPYwt/wt	0	170	164	142	159	154.5	167	169	165.5	170.5	156.5	175.5	175.5	136	201.5	174	214	161.5
		15	169.5	145	176	197.5	116.5	170	158	153.5	110.5	126.333	173	144.5	115	181.5	169	164	133
		30	155.5	139.5	152.5	191.5	113	162	161.5	152	122	121	180	136	70	137.5	155	150.5	155.5
		60	173	146.5	166	173.5	146.5	184.5	136	104.5	144	117.5	187	135.5	100.5	126	173.333	147	190
	NPYΔ/Δ	0	143.5	147.5	156	166.5	167.5	155	161.5	166	160.5	221.5	149	158	173.5	157	187.5	175	157	160
		15	126	60.5	85.5	81	99.5	85.5	83.5	92	79	94.5	80	71	96	118	104.667	100	111.5	212
		30	108.5	53	92	72	89.5	64.5	69.5	82.5	66	71.5	64.5	54.5	78	57	68.5	84.5	87	205.5
		60	94	61	96	69.5	81	64.5	68.5	81	59	81.5	60	54	88.5	62	92	88.5	97.5	187
	ChR2AgRP; NPYΔ/Δ	0	127	177.5	156	159	156.5	163.333	163	166	127	172	172.5	172	149.5	167	149.5	183	159
		15	87	129.5	103	96	104.5	97.5	99	179	96	98	111	138.5	109.5	84.5	71	97.5	117.5
		30	64.5	117	71	82	98.5	87	91.5	105	62	77	105.5	82.5	100	96.5	51	99.5	105.5
		60	86.5	160	90	144	113	141.5	111	136.5	89	86.5	119.667	104	75	115.5	56	116.5	115
Figure 4b		AUC
	NPY wt/wt	5962.5	6247.5	6701.25	7593.75	5265	9213.75	5906.25	5973.75	5411.25	9720	7113.75	5437.5	6547.5	6761.25	7701.25
	ChR2AgRP; NPYwt/wt	9911.25	8741.25	9626.25	11066.2	7646.25	10215	9311.25	8531.25	7841.25	7553.75	10766.2	8576.25	5827.5	9217.5	9927.5	9656.25	9555
	NPYΔ/Δ	6817.5	4121.25	5962.5	5126.25	5977.5	4863.75	5055	5696.25	4758.75	5910	4668.75	4286.25	5823.75	5160	5897.5	6041.25	6270	11808.8
	ChR2AgRP; NPYΔ/Δ	5006.25	8306.25	5662.5	6637.5	6652.5	6767.5	6431.25	8340	5122.5	5790	7127.5	6783.75	6138.75	6423.75	4173.75	6821.25	7053.75

## Sheet: Figure 4c+d+e
Figure 4c
		Activity (XT+YT total counts)
	NPY wt/wt	313	4802	3910	5130	155	4202	335
	ChR2AgRP; NPYwt/wt	2841	3064	3676	3864	3450	1916	3511	2610	5786
	NPYΔ/Δ	554	7239	2194	269	701	1856	823
	ChR2AgRP; NPYΔ/Δ	2191	4249	3178	1885	1880	5546	3361
Figure 4d
		Activity (XT+YT total counts)
	NPY wt/wt	1052	1223	1651	1105	1938	5018	987
	ChR2AgRP; NPYwt/wt	4149	5915	7986	10184	4482	4686	6152	5934	17280
	NPYΔ/Δ	2061	4128	1441	2291	741	2082	370
	ChR2AgRP; NPYΔ/Δ	4753	4603	3427	1911	5883	7053	7865
Figure 4e
		Activity (XT+YT total counts)
	NPY wt/wt	Pre	1026	571	968	493	1998	1394	1202
		Post	200	483	1876	348	1873	222	1043
	ChR2AgRP; NPYwt/wt	Pre	178	754	2534	1293	2939	1357	1636	5318	795
		Post	3478	1923	3491	6436	3560	1352	1033	3031	402
	NPYΔ/Δ	Pre	506	441	2133	732	3944	180	4344
		Post	418	4061	2671	301	4516	2045	1133
	ChR2AgRP; NPYΔ/Δ	Pre	1761	951	2547	923	3769	2148	2074
		Post	3019	1345	822	164	2264	1343	592

## Sheet: Figure 5b
Figure 5b
		Time (min)	Cumulative food intake (g)
	ChR2AgRP; NPYwt/wt; AAV-DIO-mCherry	0	0	0	0	0	0	0	0	0	0	0
		10	0.21	0.21	0.04	0	0.42	0	0.04	0	0	0
		20	0.66	0.46	0.22	0.43	0.69	0.27	0.53	0.06	0.28	0
		30	0.83	0.75	0.65	0.88	0.69	0.59	0.61	0.43	0.38	0
		40	1.07	1	0.75	1.01	0.74	0.93	0.61	0.59	0.58	0
		50	1.1	1.17	0.75	1.02	0.81	1.02	0.72	0.59	0.87	0.16
		60	1.1	1.62	0.75	1.02	1.32	1.02	0.92	0.75	1.06	0.39
		70	1.1	1.78	0.94	1.02	1.43	1.02	0.92	0.83	1.06	0.65
		80	1.1	1.81	1.25	1.02	1.43	1.08	1.26	0.83	1.06	0.8
		90	1.49	2.15	1.37	1.02	1.43	1.35	1.5	1.21	1.06	0.95
		100	1.84	2.18	1.37	1.09	1.43	1.7	1.51	1.24	1.06	1.12
		110	1.85	2.23	1.37	1.25	1.43	1.94	1.51	1.25	1.1	1.12
		120	2.14	2.52	1.38	1.58	1.43	1.94	1.56	1.25	1.25	1.12
	ChR2AgRP; NPYΔ/Δ; AAV-DIO-mCherry	0	0	0	0	0	0	0	0
		10	0	0	0	0	0	0	0
		20	0.14	0	0	0	0	0	0
		30	0.26	0	0	0	0	0	0
		40	0.4	0.08	0	0	0.22	0	0
		50	0.4	0.4	0	0	0.42	0	0
		60	0.4	0.49	0	0.04	0.5	0.07	0.17
		70	0.4	0.49	0.35	0.11	0.5	0.35	0.17
		80	0.4	0.49	0.72	0.11	0.5	0.45	0.17
		90	0.4	0.49	0.72	0.11	0.5	0.45	0.17
		100	0.4	0.49	0.72	0.11	0.5	0.45	0.17
		110	0.4	0.52	0.72	0.11	0.5	0.46	0.17
		120	0.4	0.83	0.72	0.11	0.5	0.46	0.17
	ChR2AgRP; NPYΔ/Δ; AAV-DIO-NPY	0	0	0	0	0	0	0
		10	0	0.05	0	0	0	0
		20	0.12	0.05	0.04	0.05	0.01	0
		30	0.47	0.21	0.35	0.15	0.29	0.39
		40	0.68	0.49	0.39	0.59	0.44	0.41
		50	0.86	0.65	0.39	0.59	0.44	0.41
		60	0.86	0.9	0.39	0.59	0.71	0.41
		70	0.86	1.17	0.39	0.59	0.71	0.6
		80	0.86	1.17	0.72	0.59	0.71	0.61
		90	0.87	1.19	0.97	0.59	0.87	0.75
		100	1.1	1.21	1.07	0.61	0.87	0.83
		110	1.26	1.25	1.07	0.61	1.07	0.83
		120	1.27	1.25	1.07	0.61	1.21	0.83

## Sheet: Figure 5 c
Figure 5c
		Time (min)	Food intake (g)
	ChR2AgRP; NPYwt/wt; AAV-DIO-mCherry	0-60	1.1	1.62	0.75	1.02	1.32	1.02	0.92	0.75	1.06	0.39
		60-120	1.04	0.9	0.63	0.56	0.11	0.92	0.64	0.5	0.19	0.73
	ChR2AgRP; NPYΔ/Δ; AAV-DIO-mCherry	0-60	0.4	0.49	0	0.04	0.5	0.07	0.17
		60-120	0	0.34	0.72	0.07	0	0.39	0
	ChR2AgRP; NPYΔ/Δ; AAV-DIO-NPY	0-60	0.86	0.9	0.39	0.59	0.71	0.41
		60-120	0.41	0.35	0.68	0.02	0.5	0.42

## Sheet: Figure 5d+e
Figure 5d
		Time (min)	Blood glucose (mg/dL)
	ChR2AgRP; NPYwt/wt; AAV-DIO-mCherry	0	174	156	129	148	130	146	126.5	168	148	143.667
		15	146	130	104.5	148.5	123.5	129	123	176.5	133.667	146
		30	145.333	108.5	110	133.5	99.5	112	87.5	154	77.5	131
		60	152.5	131.5	139	142	101	167.5	111.5	152	128	155
	ChR2AgRP; NPYΔ/Δ; AAV-DIO-mCherry	0	158.5	149	140.5	145.5	156	174	144.333
		15	107.5	105	159.5	95	99	99.5	75
		30	81.5	87	148	53.5	89	101	72.5
		60	78.5	107	112	52.5	75	84.5	62
	ChR2AgRP; NPYΔ/Δ; AAV-DIO-NPY	0	168	162.5	144.5	140.5	143.667	116.5
		15	140.5	185.5	146.333	140.5	130.5	92.5
		30	158	152.333	121.5	127	144.667	92.5
		60	161.5	226.5	150	171	148.5	129.5
Figure 5e		AUC
	ChR2AgRP; NPYwt/wt; AAV-DIO-mCherry	9052.5	7533.75	7095	8471.25	6581.25	8062.5	6435	9652.5	6778.75	8540
	ChR2AgRP; NPYΔ/Δ; AAV-DIO-mCherry	5812.5	6255	8456.25	4507.5	5782.5	6337.5	4768.75
	ChR2AgRP; NPYΔ/Δ; AAV-DIO-NPY	9345	10826.2	8262.5	8583.75	8517.5	6285

[truncated: 17 more sheets: Figure 6a+b, Figure 6c, Figure 7a+b, Figure 7c+d, Figure 7e+f, Supplementary Figure 2, Supplementary Figure 3a+b, Supplementary Figure 3c+d, Supplementary Figure 3e+f, Supplementary Figure 4, Supplementary Figure 5a+b, Supplementary Figure 5c+d, Supplementary Figure 5e+f, Supplementary Figure 6, Supplementary Figure 7a+b, Supplementary Figure 7c+d, Supplementary Figure 7e+f]
